# Supplementary material for: Characteristics of Intestinal Microbiota in Japanese Patients with Mild Cognitive Impairment and a Risk-Estimating Method for the Disorder
Source: Biomedicines. 2023 Jun 22;11(7):1789. doi: 10.3390/biomedicines11071789 (PMC10376419; doi:10.3390/biomedicines11071789)
Supplement: Supplementary file 1 [file biomedicines-11-01789-s001.zip]

Archive with 1 entries (1 files):
- biomedicines-2456205-SI.pdf
